# Supplementary material for: The Role of Bromodomain and Extraterminal (BET) Proteins in Controlling the Phagocytic Activity of Microglia In Vitro: Relevance to Alzheimer’s Disease
Source: Int J Mol Sci. 2022 Dec 20;24(1):13. doi: 10.3390/ijms24010013 (PMC9820364; doi:10.3390/ijms24010013)
Supplement: Supplementary file 1 [file ijms-24-00013-s001.zip]

Archive with 1 entries (1 files):
- ijms-2057948-supplementary.pdf
